# Supplementary material for: Gpr158 Deficiency Impacts Hippocampal CA1 Neuronal Excitability, Dendritic Architecture, and Affects Spatial Learning
Source: Front Cell Neurosci. 2019 Oct 25;13:465. doi: 10.3389/fncel.2019.00465 (PMC6843000; doi:10.3389/fncel.2019.00465)
Supplement: Supplementary file 2 [file Data_Sheet_2.xlsx]

## Sheet: Sheet1
Morris Water Maze training & probe test & visual test	Genotype (KO=2, WT=1)	animal number	LatTraining1	LatTraining2	LatTraining3	LatTraining4	DistTraining1	DistTraining2	DistTraining3	DistTraining4	Probe_velocity	Time ProbeTQ	Time ProbeLQ	Time ProbeRQ	Time ProbeOQ	Visual test latency
	2	4	47.5	38.25	40	58.75	452.875	468.85	502.85	714.875	10.6	5.7	10.7	10.3	33.3	14.25
	2	5	28.25	60	54.75	46.25	420.8	725.1	761.425	632.6	12.4	18.3	10.2	25	6.7	7.5
	2	6	60	27.75	11	34.5	669.425	359.275	128.525	461.625	15.6	10.7	15.8	14.5	18.9	3.25
	2	7	60	44	41.5	60	807.875	652.925	732.525	973.1	13.4	11.4	18.6	8.3	21.7	20
	2	10	57.5	30	24	32.25	763.275	439.95	421.525	535.7	15.6	11.8	11.5	17.3	19.4	3
	2	11	35.75	31	33.25	26	630.475	501.425	439.525	400.575	16	7.3	14.8	20.5	17.4	5.25
	2	13	60	49.75	49.5	46.25	769.05	824.125	807.7	530.25	13.3	8.6	3.6	28.8	18.9	17.75
	2	17	35	34.75	28.25	45.5	496.075	481.1	465.25	840.4	19.5	13	13.5	11.9	21.5	5
	2	19	60	38.25	23.75	18.25	523.5	235.9	404.05	248.4	16.8	16	11	15.6	17.3	5
	2	20	47.5	30.75	33.5	33.75	545.575	423.8	561.825	448.975	16.8	25.9	10	13.1	11.1	2.25
	2	22	51.5	24.75	43.75	56.25	719.375	373.85	623.95	946.925	15.9	13.9	9.6	21.8	14.8	8.25
	2	23	34.5	36.25	25.75	31	333.65	338.35	398.625	339.45	16.5	9	17.2	21.6	12.1	17
	2	25	32.75	17	46.75	37.5	474.625	285.75	854.925	717.8	20.6	14.7	17.5	13.3	14.5	23.75
	1	1	34.5	22.75	21	15.5	497.6	402.175	361.175	292.025	17.8	24.9	7.2	14.1	13.7	5
	1	2	31	20.75	50.75	23.75	430.625	303.725	547.5	316.45	16.6	14.9	22.9	11.1	11.1	11.75
	1	3	34.25	21	26	12.25	551.675	389.65	346.25	171.5	13.1	10.9	10.1	21.3	17.8	10.25
	1	8	25	37.75	24.75	15.25	399.475	578.525	410.125	325.267	21.5	11.5	17.3	18.2	13	11.25
	1	9	38.5	41	22	42.5	707.475	658.125	364.875	571.35	18.9	15.3	15.2	12.7	16.8	5.5
	1	14	48.5	47	30.75	50.25	754.4	436.55	433.3	746.925	18.5	17.8	13	12.7	16.4	3
	1	16	22.25	47.5	10.25	7.25	343.15	797.975	174.8	109.3	17.9	28.6	14.5	13.2	3.6	12
	1	18	60	19	17	19.25	484.1	282.45	270.95	301.7	20.7	20.5	11.4	15.9	12.1	4.5
	1	21	51.75	24.75	26.5	35	706.975	441.15	511.95	681.675	19.1	21.1	18.1	15.5	5.5	3
	1	24	28	20.5	24	23.25	436.725	361.975	452.625	479.525	22.5	23.3	9.3	13.5	13.9	8.125
	1	26	13	60	33.5	21	183.25	988.45	463.525	204.95	14.8	23	16.9	8.4	11.7	3.75
Morris Water Maze training & probe test & visual test	Genotype (HZ=3, WT=1)	LatTraining1	LatTraining2	LatTraining3	LatTraining4	Probe_velocity	ProbeTQ	ProbeLQ	ProbeRQ	ProbeOQ
	3	25.25	60	31.75	24.5	15.3	15.3	16.7	17.3	10.6
	3	51.5	22	32.75	46	9.00625	21.9	11	14.2	12.9
	3	37.25	14.5	14.25	24	9.3875	15.8	15.4	14.5	14.3
	3	43	35.5	28	11.5	18.75	9.2	14.3	14.1	22.3
	3	45.5	44.25	60	13.5	14.2813	15.1	8.4	19.7	16.5
	3	42	33.25	25	34	5.39375	16.6	12.4	15.5	15.6
	3	37.25	16	20.25	48.25	14.525	12	18	14.6	15.4
	3	34.25	45.75	45.75	42.25	14.2937	18.1	21.7	8.3	11.9
	3	44	35.75	29.75	19	20.375	16	13.8	14.9	15.2
	3	60	40	36.75	33	15.5812	10.9	15.3	17.7	16
	3	29.5	37.25	23.5	15.75	15.65	13	10.9	22	14
	3	25.25	48.5	11.75	19.5	22.6438	15.8	6.4	24.2	13.4
	3	38.25	30.25	15.5	47	19.4437	18.7	15.6	13.6	12.1
	1	34.5	46	39	37.25	16.5125	8.4	15.5	8.5	27.6
	1	43.5	24.75	6	12.75	15.6813	25.4	5.1	17.1	12.5
	1	48.5	12.25	9.25	32.5	9.50625	17	21.2	9.4	12.2
	1	47	14	33.75	18	17.1875	26.5	17.5	11.1	4.9
	1	60	36.75	32	34.25	16.2	17	13.3	16	13.5
	1	57	46.25	33.25	23.75	11.1437	35.3	13.2	10.2	1.2
	1	40.25	28.5	26	19.75	0.41875	21.2	19.8	10.3	8.5
	1	28.25	17.75	16.5	15.5	18.7	31.3	7.9	14.3	6.4
	1	30.25	49.25	29.25	26.5	15.825	18.6	15.7	17.2	8.5
	1	51.75	29.5	26.5	7	17.6125	19.4	13.5	11.9	15.3
	1	41.25	43.5	18	9.75	13.6625	12.1	12.2	16.3	19.4
Passive avoidance with forced exposure & extinction	Genotype (KO=2, WT=1)	Training_Vmean	RT1	Ext1	Ext2	Ext3	Ext4
	2	34.7	600.01	292.33	180.47	279.25	142.58
	2	40.7	27.73	4.04	77.18	11.15	7.57
	2	53	138.97	306.32	190.37	67.66	11.9
	2	52.8	600.01	600.01	422.62	214.5	344.84
	2	42.209	232.21	178.7	57.32	15.29	13.99
	2	45.3	600.01	581.71	476.89	231.39	109.48
	2	56.3	600	600.01	516.56	353.16	261.44
	2	40.6	470.61	472.66	233.4	250.65	192.6
	2	38.1	19.88	40.26	7.89	38.33	10.9
	1	36.1	446.31	341.82	146.54	182.75	105.92
	1	39.6	57.74	128.05	55.33	18.8	6.71
	1	43.1	137.64	70.32	5.45	12.18	7.01
	1	42.8	0.41	120.08	164.94	78	138.3
	1	43.6	31.68	144.95	206.01	110.19	52.1
	1	39.3	36.57	26.92	9.2	35.41	6.45
	1	44	483.89	180.08	116.14	85.69	37.99
	1	40.3	600.02	411.13	141.94	128.46	54.42
	1	48.4	600	10.91	3.87	17.49	3.32
	1	37.5	346.99	127.66	21.6	88.37	71.3
	1	34.1	600.01	156.25	26.89	29.64	21.03
Contextual fear conditioning	Genotype (KO=2, WT=1)	Training_VmeanatUS	Training_Exploration_preUS	Retrieval_Exploration	Retrieval_Freezingperc
	2	39.13	35.9	11.8333	42.2222
	2	40.89	32.1	4.13333	62.2222
	2	35.76	37.6333	12.8333	27.7778
	2	54.65	47.0333	10.8667	57.7778
	2	49.28	28.1	15.2778	39.7222
	2	45.95	34.8667	4.11111	49.8333
	2	34.74	38.2	13.1667	30.1667
	2	42.39	36.3667	3.55556	74
	2	56.92	39.4333	3.77778	74.8889
	2	41.69	32.5667	2.8	86.1111
	2	41.22	38.9667	5.55556	21.7778
	1	53.03	43.6333	6.33333	25.5556
	1	57.31	33.3333	6.93333	47.7778
	1	41.13	34	9.46667	34.4444
	1	45.94	40.3667	4.73333	69.4444
	1	59.68	39.6	6.73333	56.6667
	1	55.35	37.0333	6.53333	65
	1	54.74	35.3333	4.53333	31.1111
	1	50.95	25.0667	4.94444	72.1667
	1	49.52	32.3667	6.83333	40.5556
	1	53.42	33.7	9.16667	57.2222
	1	37.69	37.4333	10.5	30.5
Basal ephys	Genotype (KO=2, WT=1)	EPSC Amplitude pA	EPSC Decay ms	EPSC Area pAms	EPSC Rise1090 ms	EPSC Frequency Hz	IPSC Amplitude pA	IPSC Decay ms	IPSC Area pAms	IPSC Rise1090 ms	IPSC Frequency Hz
	1	19.781	9.811	126.762	1.464	2.253	35.719	19.541	386.122	1.084	5.476
	1	21.776	6.48	102.373	1.358	1.027	30.635	12.1	238.165	1.381	5.624
	1	17.793	8.9	123.918	1.947	1.264	25.604	18.162	330.683	2.023	6.534
	1	18.075	8.492	94.675	1.133	0.718	26.562	14.956	260.628	1.56	3.081
	1	24.835	7.988	142.871	1.739	0.661	35.63	12.545	301.961	1.368	4.32
	1	18.461	8.02	104.877	1.68	1.193	24.88	14.574	256.751	2.172	6.566
	1	18.749	8.125	106.93	1.825	1.521	24.662	15.056	246.622	1.746	6.349
	1	17.761	6.63	82.991	1.503	0.292	26.861	16.872	304.198	1.926	4.649
	1	22.97	7.157	123.786	1.739	2.191	39.28	13.988	383.255	1.557	8.863
	1	NA	NA	NA	NA	NA	26.151	21.394	454.581	2.915	6.903
	1	18.743	7.544	103.021	1.396	0.93	28.842	16.44	345.096	1.907	4.969
	2	23.545	11.677	173.279	1.671	1.522	35.558	19.408	472.604	1.608	8.892
	2	24.972	9.57	148.023	1.475	2.201	40.712	20.508	573.351	2.549	7.191
	2	19.508	6.942	109.561	2.067	0.401	24.183	17.998	346.886	2.656	6.165
	2	26.11	11.778	178.233	1.394	1.077	37.061	16.988	435.737	2.554	7.514
	2	20.966	8.133	105.79	1.337	1.123	23.308	17.782	239.921	1.085	4.942
	2	19.763	12.89	181.023	2.314	0.166	20.489	17.407	242.841	2.57	2.388
	2	20.899	9.982	138.252	1.758	0.495	21.123	15.576	223.646	1.794	6.381
	2	21.771	9.482	167.254	2.316	0.402	25.277	12.974	300.526	1.993	4.112
	2	17.712	7.06	90.617	1.595	0.697	20.008	16.301	221.014	2.296	2.211
	2	17.663	8.913	124.915	2.463	0.318	19.114	10.134	132.913	1.649	3.363
	2	15.406	6.967	76.929	1.728	0.191	21.014	10.703	157.784	1.603	3.296
	2	18.872	10.897	156.482	2.619	1.027	23.432	19.197	318.346	2.125	6.241
	2	29.428	7.161	138.075	1.036	1.726	47.601	13.317	422.205	1.569	6.512
	2	21.393	7.871	119.849	1.297	0.65	21.398	15.344	214.09	1.773	3.719
Morphology, active properties, passive properties, I/O curve Schaffer -> CA1, Raw amplitude & PPR per cell			MORPHOLOGY													ACTIVE PROPERTIES						PASSIVE PROPERTIES				Input/Output Curve Schaffer To CA1											Raw Amplitude and PPR
	Genotype (KO=2, WT=1)	Animal #	Total Length Scaled	Apical Length Scaled	Basal Length Scaled	Total Surface Scaled	Apical Surface Scaled	Basal Surface Scaled	Total Bifurcations	Apical Bifurcations	Basal Bifurcations	Total Branches	Apical Branches	Basal Branches	Roots	AP Amp	AP Thresh	minISI	Rheobase	minISI @ -70 mV	Rheobase @-70 mV	mTau	Rm	Vm	Vsag	20	40	60	80	100	120	140	160	180	200	StimToCell pixel Dist	1stPulse	2nd Pulse	PPR	I Injected
	1	16	7470.32	5158.64	2207.28	91927.5	62645.4	27565.6	59	41	18	125	83	42	8	104.7	-40.7532	22.95	80	30.45	120	31.8178	118.802	-56.167	3.02718	4.38288	27.9848	40.3564	78.5644	124.341	117.603	165.137	205.835	228.516	244.019	92.91	130.31	184.9	1.41892	80
	1	16	6385.54	5510.5	805.427	68371	58488.1	8683.63	44	39	5	95	79	16	7	108.386	-44.7937	21.2	60	23.9	80	25.2715	139.097	-59.955	4.55445	10.618	25.9766	75.708	123.193	151.294	173.291	214.941	253.906	303.076	290.552	106.21	150.842	247.803	1.64279	80
	1	16	7907.82	6658.78	1140.3	93806.9	78598.1	13496.1	65	57	8	138	115	23	8	106.165	-43.8232	21.45	60	28.9	100	32.3834	123.064	-58.826	3.6639	8.10732	20.874	41.4062	67.8955	90.1855	135.156	132.275	149.268	174.194	194.873	92.44	129.645	213.586	1.64747	100
	1	16	4910.23	3398.28	1422.09	59652.1	39362.7	18389.9	36	28	8	80	57	23	9	108.185	-44.2627	18.15	40	21.7	60	33.325	147.821	-62.067	4.13261	13.1695	26.9775	52.9297	78.9062	94.4092	111.108	106.299	106.421	132.471	118.164	75.5	91.4551	158.228	1.73011	100
	1	8	7785.3	5766.52	1915.55	93557	68984.1	22696.7	68	49	19	142	99	43	6	106.738	-42.3889	33.15	60	40.4	120	39.3544	111.751	-61.188	3.98324	9.59867	15.8691	35.4004	58.252	66.7725	65.5518	88.5254	81.543	107.104	98.9746	96.77	70.7886	133.728	1.88912	120
	1	2	7472.99	5188.94	2159.13	87596.1	59858.2	24913.9	55	37	18	120	75	45	11	104.639	-43.3594	20.8	100	21.5	100	24.9317	113.621	-63.898	2.35051	7.36374	39.3555	46.0205	71.0937	89.7949	89.4287	111.011	110.693	120.142	118.14	79.91	91.0706	135.37	1.48643	100
	1	2	5609.6	3682.56	1858.54	60515.2	39749.8	19752.2	36	26	10	78	53	25	6	110.394	-45.7703	15.55	40	17.75	60	26.0449	158.592	-60.345	3.28094	22.0947	55.9814	107.861	135.254	144.019	174.194	194.897	266.992	199.463	224.78	56.6	85.9741	172.437	2.00568	100
	1	2	6397.03	5339.39	972.934	68596.4	56770.9	10360.7	48	42	6	102	85	17	6	106.293	-44.5129	19.3	80	22.05	100	30.5137	141.125	-65.033	3.88586	20.0718	50.2686	74.4629	113.525	123.071	183.228	224.097	179.102	257.739	208.862	60.21	105.292	171.722	1.63092	80
	1	1	6856.47	5177.82	1566	81760.3	61050.3	18803.6	40	34	6	88	69	19	8	109.753	-44.043	24.45	100	25.55	100	31.632	101.042	-64.331	3.25789	10.3271	184.473	277.026	361.401	362.598	414.502	477.002	574.878	603.979	588.94	63.39	134.656	213.678	1.58685	40
	1	1	5392.6	4210.19	1113.83	57877.4	44328.2	11878	34	26	8	73	53	20	5	102.612	-42.4133	15	40	16	60	23.9589	180.056	-46.875	3.4089	18.042	32.6172	52.1484	79.4678	143.213	154.81	179.98	213.11	279.639	274.878	51.16	132.764	223.23	1.68141	100
	2	7	5197.55	3355.69	1777.84	54334.4	35015.2	18376.3	33	20	13	73	41	32	8	109.094	-43.4326	12.15	20	13.2	80	29.3855	191.922	-50.635	6.72564	5.74734	14.2578	19.8975	36.4502	32.1777	43.1641	35.4004	33.0078	28.2959	24.8779	66.71	20.5139	44.1711	2.15323	80
	2	7	4877.14	3871.89	941.858	54599.3	42978.6	10736.6	28	24	4	63	49	14	9	112.531	-45.5811	13.85	40	15.5	80	22.1406	168.272	-58.472	4.03548	4.2191	20.325	19.6911	28.2471	30.6641	26.2207	40.0879	44.9707	56.5186	62.1582	111.61	46.7041	69.3603	1.4851	120
	2	7	5900.93	4104.23	1698.37	69451.4	48613.1	18412.8	35	25	10	78	51	27	8	86.6333	-37.5366	24.3	20	12.65	80	24.6893	183.33	-45.532	4.39489	3.44672	15.9762	25.5504	37.2559	64.8926	90.1611	82.8857	82.959	85.5713	87.9639	97.08	45.7031	53.1799	1.1636	100
	2	4	5306.52	3685.3	1552.08	53364.4	37194.9	15304	32	22	10	71	45	26	8	109.174	-44.6899	15.4	40	16.15	60	24.6329	151.489	-59.613	4.71709	6.92394	21.3379	30.8105	44.873	48.1934	76.416	88.8184	96.875	98.8037	113.281	62.13	55.8228	120.868	2.16521	100
	2	4	4261.36	3038.18	1123.76	46862	33737.4	11724.1	27	22	5	62	45	17	8	107.831	-44.3481	14.3	40	15.95	50	25.0836	172.513	-58.984	4.92776	5.17661	24.0479	21.0449	25.3418	39.7217	32.4707	37.0605	35.5713	32.5439	36.8896	116.35	28.9246	59.9792	2.07364	120
	2	4	3012.88	2104.21	844.401	36107.3	25555.2	9483.49	24	17	7	53	35	18	5	112.219	-46.6736	14.05	20	15.35	100	23.5704	174.826	-60.529	4.65119	12.3798	15.8203	60.3516	91.0156	78.1006	98.6328	166.309	159.766	186.353	170.972	83.6	67.9687	114.13	1.67915	100
	2	4	6338.69	4856.93	1327.24	74718	55334.7	16090.4	44	39	5	97	79	18	10	100.751	-38.9648	30.45	80	33.55	80	32.7016	118.528	-59.546	4.20217	16.3226	27.9297	45.0439	40.918	71.2402	103.223	108.008	133.789	126.367	126.196	95.35	102.584	154.078	1.50197	100
	2	5	3866.92	2493.95	1286.94	43308.8	28878.6	12717.9	27	17	10	60	35	25	7	98.3765	-36.8896	13.85	60	17.7	60	32.206	213.395	-59.406	5.63175	13.2358	23.584	34.3018	51.4893	57.5684	68.6279	80.9814	79.834	86.6211	83.2764	81.63	81.1768	124.365	1.53203	120
	2	5	3864.79	2791.66	1035.92	38891.5	28343.3	9994.89	27	20	7	58	41	17	4	104.48	-42.6392	12.65	20	14.85	80	35.0548	227.31	-52.441	9.38748	8.64935	24.8385	34.1309	45.0439	67.1631	61.1084	59.5703	88.7451	108.008	100.732	69.2	53.3752	63.1042	1.18228	100
	2	5	6080.88	4266.48	1711.96	64849.4	45961.7	17669.5	40	29	11	90	59	31	10	105.963	-42.981	10.5	20	10.55		28.2016	152.513	-52.234	4.65925	24.2676	39.2578	43.9453	84.8144	69.9219	70.2637	76.3184	60.9863	84.4727	81.9092	80.28	53.3264	91.0828	1.70802	80
Morphology & behavior per animal	Apical Surface Scaled	Genotype (KO=2, WT=1)	Animal number #	LatTraining1	LatTraining2	LatTraining3	LatTraining4	DistTraining1	DistTraining2	DistTraining3	DistTraining4	Probe_velocity (average)	Time_ProbeTQ	Time_ProbeBL	Time_ProbeTR	Time_ProbeBR	Dist_ProbeTQ
	52689.2	1	1	34.5	22.75	21	15.5	497.6	402.175	361.175	292.025	17.8	24.9	7.2	14.1	13.7	408.3
	52126.3	1	2	31	20.75	50.75	23.75	430.625	303.725	547.5	316.45	16.6	14.9	22.9	11.1	11.1	261.5
	68984.1	1	8	25	37.75	24.75	15.25	399.475	578.525	410.125	325.267	21.5	11.5	17.3	18.2	13	240.8
	53841.9	1	9	38.5	41	22	42.5	707.475	658.125	364.875	571.35	18.9	15.3	15.2	12.7	16.8	306.3
	49464.1	1	14	48.5	47	30.75	50.25	754.4	436.55	433.3	746.925	18.5	17.8	13	12.7	16.4	339.6
	58385.4	1	16	22.25	47.5	10.25	7.25	343.15	797.975	174.8	109.3	17.9	28.6	14.5	13.2	3.6	534.4
	37955.6	2	4	47.5	38.25	40	58.75	452.875	468.85	502.85	714.875	10.6	5.7	10.7	10.3	33.3	105
	34394.5	2	5	28.25	60	54.75	46.25	420.8	725.1	761.425	632.6	12.4	18.3	10.2	25	6.7	258.1
	42202.3	2	7	60	44	41.5	60	807.875	652.925	732.525	973.1	13.4	11.4	18.6	8.3	21.7	182.3
	36753.5	2	10	57.5	30	24	32.25	763.275	439.95	421.525	535.7	15.6	11.8	11.5	17.3	19.4	169.3
	47287.9	2	11	35.75	31	33.25	26	630.475	501.425	439.525	400.575	16	7.3	14.8	20.5	17.4	145.3
	51124.9	2	13	60	49.75	49.5	46.25	769.05	824.125	807.7	530.25	13.3	8.6	3.6	28.8	18.9	112.6
Morphology in vitro by shRNA interference	shRNA	WellName	# Neurons	Total Neurite Length	# Nodes / Bifurcations	# Extremities	# Roots / Soma protrusions
	sh1	1	734	553.606	12.1567	11.9877	2.79155
	sh1	2	714	597.55	14.9034	13.4902	2.85154
	sh1	3	572	576.287	12.8899	12.5192	2.70105
	sh1	4	667	639.139	14.4663	13.8531	2.81409
	sh1	5	646	565.502	11.2461	12.1192	2.85449
	sh1	6	697	516.396	10.1363	11.1306	2.7934
	sh1	7	793	453.974	8.50694	9.88525	2.91047
	sh2	1	251	439.984	7.37052	9.16335	2.79681
	sh2	2	312	596.212	11.5481	12.5769	3.07692
	sh2	3	336	470.857	7.88095	9.60714	3.03571
	sh2	4	515	511.625	9.61942	10.7592	2.82524
	sh2	5	508	515.805	9.57087	10.872	2.75394
	sh2	6	613	500.927	10.5416	11.124	2.76346
	sh2	7	464	562.207	12.5841	12.2974	2.56034
	sh3	1	535	312.867	4.96449	6.89159	2.48224
	sh3	2	475	288.261	4.72842	6.38526	2.28632
	sh3	3	349	241.046	3.34097	5.2894	2.23496
	sh3	4	564	234.693	4.37411	5.7961	2.31915
	sh3	5	590	272.79	4.0678	5.92881	2.27966
	sh3	6	724	267.25	4.21409	6.08978	2.40746
	sh3	7	600	242.323	3.41667	5.41833	2.32333
	sh3	8	962	210.397	2.73805	4.66736	2.24428
	sh4	1	116	668.121	30.3966	17.6121	1.55172
	sh4	2	130	604.054	23.1692	16.1154	1.64615
	sh4	3	144	506.264	21.4097	13.3611	1.54861
	sh4	4	109	170.633	4.31193	4.86239	1.63303
	sh4	5	170	251.759	9.21176	7.01765	1.5
	sh4	6	137	445.854	18.5401	11.8832	1.52555
	sh4	7	201	102.776	2.66667	3.15423	1.25373
	sh5	1	144	212.569	3.05556	4.81944	2.09028
	sh5	2	153	171.503	2.19608	4.14379	2.05882
	sh5	3	130	149.115	1.76923	3.59231	2.00769
	sh5	4	112	252.045	3.60714	5.92857	2.70536
	sh5	5	84	267.012	4.54762	5.69048	2.10714
	sh5	6	131	190.466	2.40458	4.67939	2.57252
	sh5	7	169	243.811	3.14201	5.59172	2.69822
	sh5	8	161	176.062	2.21118	4.63975	2.59006
	scr	1	866	570.83	15.2309	13.1328	2.45843
	scr	2	861	579.768	14.1556	13.1847	2.52149
	scr	3	926	513.691	12.3844	11.54	2.37581
	scr	4	868	618.523	15.303	14.2224	2.76037
	scr	5	605	368.066	6.44463	7.39008	2.18182
	scr	6	1041	518.874	12.0692	11.8982	2.57253
	scr	7	709	729.948	17.5543	16.2581	2.71368
	scr	8	1159	500.496	12.0112	11.6143	2.70319
Gpr158 gene expression measurements in vitro (HK gene normalized expression (log2))	Gene expression
	shRNA	Replicate	Gpr158
	sh1	1	7.13178
	sh1	2	7.49002
	sh1	3	7.47088
	sh2	1	7.50597
	sh2	2	6.22431
	sh2	3	7.67816
	sh3	1	7.53568
	sh3	2	8.04052
	sh3	3	8.30716
	sh4	1	8.0083
	sh4	2	7.74931
	sh4	3	9.17724
	sh5	1	8.92249
	sh5	2	8.55992
	scr	1	10.1139
	scr	2	10.3143
	scr	3	10.0314
	Gene expression development
	Stage (DIV)	Replicate	Gpr158
	DIV3	1	8.84038
	DIV3	2	9.65882
	DIV7	1	9.9031
	DIV7	2	9.78689
	DIV7	3	9.95312
	DIV7	4	9.73425
	DIV10	1	10.748
	DIV10	2	10.7118
	DIV10	3	10.57
	DIV10	4	10.8995
	DIV14	1	11.3111
	DIV14	2	11.2871
	DIV14	3	11.7437
	DIV14	4	11.4326
	DIV17	1	11.4044
	DIV17	2	11.0787
	DIV17	3	11.6619
	DIV17	4	11.6846
	DIV21	1	11.3124
	DIV21	2	11.3048
	DIV21	3	11.4686
	DIV21	4	11.225
